# Supplementary material for: The Separatrix Algorithm for Synthesis and Analysis of Stochastic Simulations with Applications in Disease Modeling
Source: PLoS One. 2014 Jul 31;9(7):e103467. doi: 10.1371/journal.pone.0103467 (PMC4117517; doi:10.1371/journal.pone.0103467)
Supplement: Source Code S1 — contains demonstration code written in Matlab. (ZIP) [file pone.0103467.s002.zip]

Archive with 32 entries (29 files):
- Source Code S1/
- Source Code S1/ChooseTestAndSamplePointsForNextIteration.m
- __MACOSX/
- __MACOSX/Source Code S1/
- __MACOSX/Source Code S1/._ChooseTestAndSamplePointsForNextIteration.m
- Source Code S1/computeD2.m
- __MACOSX/Source Code S1/._computeD2.m
- Source Code S1/computeInterestDistribution.m
- __MACOSX/Source Code S1/._computeInterestDistribution.m
- Source Code S1/computeKL.m
- __MACOSX/Source Code S1/._computeKL.m
- Source Code S1/igBDOE.m
- __MACOSX/Source Code S1/._igBDOE.m
- Source Code S1/ISeparatrixModel.m
- __MACOSX/Source Code S1/._ISeparatrixModel.m
- Source Code S1/LHSPointSelection.m
- __MACOSX/Source Code S1/._LHSPointSelection.m
- Source Code S1/Main.m
- __MACOSX/Source Code S1/._Main.m
- Source Code S1/plotInference1D.m
- __MACOSX/Source Code S1/._plotInference1D.m
- Source Code S1/plotInference2D.m
- __MACOSX/Source Code S1/._plotInference2D.m
- Source Code S1/SeparatrixDemo.m
- __MACOSX/Source Code S1/._SeparatrixDemo.m
- Source Code S1/SeparatrixInference.m
- __MACOSX/Source Code S1/._SeparatrixInference.m
- Source Code S1/SigmoidalModel.m
- __MACOSX/Source Code S1/._SigmoidalModel.m
- Source Code S1/tanhModel.m
- __MACOSX/Source Code S1/._tanhModel.m
- __MACOSX/._Source Code S1
