# Supplementary material for: The Separatrix Algorithm for Synthesis and Analysis of Stochastic Simulations with Applications in Disease Modeling
Source: PLoS One. 2014 Jul 31;9(7):e103467. doi: 10.1371/journal.pone.0103467 (PMC4117517; doi:10.1371/journal.pone.0103467)
Supplement: Source Code S1 — contains demonstration code written in Matlab. (ZIP) [file pone.0103467.s002.zip › Source Code S1/computeInterestDistribution.m]

% Compute the interest distribution
% Integrate the Beta distribution from zero to Interest_Level
%
% Separatrix Demo, Institute for Disease Modeling, May 2014

function interestDistrib = computeInterestDistribution(alpha, beta, Interest_Level)

interestDistrib = zeros(length(alpha), 2);
for j = 1:length(alpha)
	tmp = betainc( [Interest_Level, 1], alpha(j), beta(j));
	% First component is mass below separatrix
	% Second component is mass above separatrix
	interestDistrib(j,:) = [tmp(1); diff(tmp)];
end

end
