# Supplementary material for: The Separatrix Algorithm for Synthesis and Analysis of Stochastic Simulations with Applications in Disease Modeling
Source: PLoS One. 2014 Jul 31;9(7):e103467. doi: 10.1371/journal.pone.0103467 (PMC4117517; doi:10.1371/journal.pone.0103467)
Supplement: Source Code S1 — contains demonstration code written in Matlab. (ZIP) [file pone.0103467.s002.zip › Source Code S1/computeKL.m]

% Compute KL divergence between distributions in p and those in q
%
% Separatrix Demo, Institute for Disease Modeling, May 2014

function D_KL = computeKL(p, q)

D_KL = 0;
for si=1:length(p)
	delta_D_KL = log2( p(si,:) ./ q(si,:) ) * p(si,:)';
	if(isnan(delta_D_KL) || isinf(delta_D_KL))	% NaN
		domain = find( p(si,:) > 0 & q(si,:) > 0);
		delta_D_KL = log2( p(si,domain) ./ q(si,domain) ) * p(si,domain)';
	end
	D_KL = D_KL + delta_D_KL;
end
end
