# Supplementary material for: The Separatrix Algorithm for Synthesis and Analysis of Stochastic Simulations with Applications in Disease Modeling
Source: PLoS One. 2014 Jul 31;9(7):e103467. doi: 10.1371/journal.pone.0103467 (PMC4117517; doi:10.1371/journal.pone.0103467)
Supplement: Source Code S1 — contains demonstration code written in Matlab. (ZIP) [file pone.0103467.s002.zip › Source Code S1/LHSPointSelection.m]

% Choose points using LHS
%
% Separatrix Demo, Institute for Disease Modeling, May 2014

function Points = LHSPointSelection(NumPoints, NumDimensions, ParameterRanges)

edges(:,1)=linspace(0,1,NumPoints+1);
step = 1/NumPoints;

Points = zeros(NumPoints, NumDimensions);

% Initialize 1d matrix
Points(:,1) = ParameterRanges{1}.min + (ParameterRanges{1}.max-ParameterRanges{1}.min)*...
	(edges(randperm(NumPoints)) + step * rand(NumPoints,1));

for i = 2:NumDimensions
	Points(:,i) = ParameterRanges{i}.min + (ParameterRanges{i}.max-ParameterRanges{i}.min)*...
		(edges(randperm(NumPoints)) + step*rand(NumPoints,1));
end

end
